# Supplementary material for: Do Biological and Bedsite Characteristics Influence Survival of Neonatal White-Tailed Deer?
Source: PLoS One. 2015 Mar 3;10(3):e0119070. doi: 10.1371/journal.pone.0119070 (PMC4348543; doi:10.1371/journal.pone.0119070)
Supplement: S1 Dataset — (TXT) [file pone.0119070.s001.txt]

/*mortality data, 64 fawns (bc 1 censored in wk 1), 10 weeks (all encounter histories set thereafter), imputed values for all covariate data, 1 group, covariates 4, Sex= (1=male 0=female), sibling= (1=yes 0=no), weight at capture, Julian DOB*/

/*F-11-01*/ 11000000000000000000  1 1 0 3.9 132;
/*F-11-02*/ 10101010101010101010  1 0 0 4.7 135;
/*F-11-03*/ 11000000000000000000  1 1 0 5.5 137; 
/*F-11-04*/ 11000000000000000000  1 0 1 5.0 138;
/*F-11-05*/ 11000000000000000000  1 1 1 5.5 138;
/*F-11-06*/ 10101010101010101010  1 1 0 5.7 140;
/*F-11-07*/ 11000000000000000000  1 0 0 3.8 142;
/*F-11-08*/ 11000000000000000000  1 1 0 4.5 145;
/*F-11-09*/ 11000000000000000000  1 0 1 4.1 146;
/*F-11-10*/ 11000000000000000000  1 0 1 4.4 146;
/*F-11-11*/ 10101011000000000000  1 1 1 5.5 146; 
/*F-11-12*/ 11000000000000000000  1 0 1 4.3 146;
/*F-11-13*/ 10110000000000000000  1 0 1 3.8 150;
/*F-11-14*/ 10110000000000000000  1 0 1 4.8 150;
/*F-11-15*/ 10101100000000000000  1 0 1 4.7 152;
/*F-11-16*/ 10101100000000000000  1 0 0 5.0 150;
/*F-11-17*/ 10101010101010101010  1 0 1 3.8 150;
/*F-11-18*/ 10101010101100000000  1 1 0 3.3 154;
/*F-11-20*/ 11000000000000000000  1 1 1 4.5 152;
/*F-11-21*/ 10110000000000000000  1 1 1 4.2 158;
/*F-11-22*/ 10101010101011000000  1 1 1 3.8 158;
/*F-11-23*/ 11000000000000000000  1 1 1 5.5 163; 
/*F-11-24*/ 11000000000000000000  1 0 1 4.7 163;
/*F-11-25*/ 10101010110000000000  1 0 1 3.7 166;
/*F-11-26*/ 10101010101010101010  1 0 1 4.4 166;
/*F-11-27*/ 10101010101010101010  1 0 1 4.2 174;
/*F-11-28*/ 10101010110000000000  1 0 1 4.2 174; 
/*F-12-01*/ 11000000000000000000  1 1 1 4.3 135;
/*F-12-02*/ 10101010110000000000  1 1 1 4.2 135;
/*F-12-04*/ 10101011000000000000  1 0 1 4.2 142;
/*F-12-05*/ 11000000000000000000  1 0 1 5.0 142;
/*F-12-08*/ 11000000000000000000  1 1 1 4.7 146; 
/*F-12-10*/ 10101100000000000000  1 1 0 6.5 146;
/*F-12-11*/ 11000000000000000000  1 1 1 3.9 148;
/*F-12-12*/ 11000000000000000000  1 0 1 4.0 148; 
/*F-12-13*/ 10101010101010101010  1 0 0 4.7 144;
/*F-12-14*/ 10101010101100000000  1 1 1 4.7 148;
/*F-12-15*/ 10101010101010101011  1 1 1 4.1 148;
/*F-12-16*/ 11000000000000000000  1 0 1 5.4 149;
/*F-12-17*/ 10101100000000000000  1 0 1 4.8 149;
/*F-12-18*/ 10101011000000000000  1 1 1 5.2 149;
/*F-12-19*/ 10110000000000000000  1 1 1 5.2 149; 
/*F-12-20*/ 11000000000000000000  1 1 1 4.1 149;
/*F-12-21*/ 10101011000000000000  1 1 1 4.1 149;
/*F-12-22*/ 11000000000000000000  1 0 1 4.6 150;
/*F-12-23*/ 11000000000000000000  1 1 1 4.5 150; 
/*F-12-24*/ 10110000000000000000  1 1 1 4.4 151;
/*F-12-25*/ 10101010101010101010  1 1 1 5.4 151;
/*F-12-26*/ 10101100000000000000  1 1 1 5.2 152;
/*F-12-27*/ 10101100000000000000  1 0 1 4.9 152;
/*F-12-29*/ 11000000000000000000  1 0 1 4.9 153;
/*F-12-30*/ 11000000000000000000  1 1 1 5.5 153;
/*F-12-31*/ 10101010101010101010  1 0 0 4.7 155;
/*F-12-32*/ 11000000000000000000  1 1 1 4.9 158;
/*F-12-33*/ 10101010101010101010  1 0 1 5.0 158;
/*F-12-34*/ 11000000000000000000  1 1 0 6.7 158;
/*F-12-35*/ 11000000000000000000  1 1 1 5.1 159;
/*F-12-36*/ 11000000000000000000  1 0 1 4.2 159;
/*F-12-37*/ 10101011000000000000  1 0 1 5.4 152;
/*F-12-38*/ 11000000000000000000  1 1 1 3.8 164;
/*F-12-39*/ 11000000000000000000  1 0 1 3.7 164;
/*F-12-40*/ 11000000000000000000  1 0 1 4.4 164;
/*F-12-41*/ 11000000000000000000  1 0 0 5.7 164;
/*F-12-42*/ 10101010110000000000  1 0 1 5.7 166;
