# Supplementary material for: Do Biological and Bedsite Characteristics Influence Survival of Neonatal White-Tailed Deer?
Source: PLoS One. 2015 Mar 3;10(3):e0119070. doi: 10.1371/journal.pone.0119070 (PMC4348543; doi:10.1371/journal.pone.0119070)
Supplement: S2 Dataset — (TXT) [file pone.0119070.s002.txt]

/*mortality data, 61 fawns, 10 days, imputed values for all data, 1 group, covariates 8 (though only using last 4), Sex= (1=male 0=female), sibling= (1=yes 0=no), weight at capture, Julian DOB, distance to FB, avg Nudds, avg spp count, Nudds times count*/

/*F-11-01*/ 1100000000  1 1 0 3.9 132 8.6 4.42 10.2 31.26;
/*F-11-02*/ 1010101010  1 0 0 4.7 135 135.7 3.21 12.4 39.78;
/*F-11-04*/ 1100000000  1 0 1 5.0 138 79.8 3.57 10.2 34.56;
/*F-11-05*/ 1010110000  1 1 1 5.5 138 61.3 3.57 10.8 38.52;
/*F-11-06*/ 1010101010  1 1 0 5.7 140 81.7 3.29 10.5 34.56;
/*F-11-07*/ 1100000000  1 0 0 3.8 142 93.8 1.83 15.0 27.50;
/*F-11-08*/ 1000000000  1 1 0 4.5 145 108.2 2.25 11.0 24.75;
/*F-11-09*/ 1000000000  1 0 1 4.1 146 56.5 4.08 10.0 40.83;
/*F-11-10*/ 1000000000  1 0 1 4.4 146 56.5 4.08 10.0 40.83;
/*F-11-11*/ 1010101010  1 1 1 5.5 146 76.0 4.15 10.2 42.33; 
/*F-11-12*/ 1000000000  1 0 1 4.3 146 8.6 4.31 10.8 42.33;
/*F-11-13*/ 1010101011  1 0 1 3.8 150 64.1 4.31 10.1 43.56;
/*F-11-14*/ 1010101011  1 0 1 4.8 150 110.6 4.20 11.1 46.69;
/*F-11-15*/ 1010101010  1 0 1 4.7 152 40.0 1.69 16.8 28.42;
/*F-11-16*/ 1010101010  1 0 0 5.0 150 120.0 2.88 13.4 38.53;
/*F-11-17*/ 1010101010  1 0 1 3.8 150 79.8 3.49 13.2 46.09;
/*F-11-18*/ 1010101010  1 1 0 3.3 154 83.7 4.02 11.7 47.04;
/*F-11-20*/ 1010000000  1 1 1 4.5 152 2.6 0.50 12.0 6.00;
/*F-11-21*/ 1010101010  1 1 1 4.2 158 41.9 2.54 12.3 31.26;
/*F-11-22*/ 1010101010  1 1 1 3.8 158 57.9 2.23 10.3 23.00;
/*F-11-23*/ 1010110000  1 1 1 5.5 163 68.0 3.71 11.5 42.65; 
/*F-11-24*/ 1011000000  1 0 1 4.7 163 13.1 4.42 12.0 53.00;
/*F-11-25*/ 1010101010  1 0 1 3.7 166 102.9 2.72 10.8 29.40;
/*F-11-26*/ 1010101010  1 0 1 4.4 166 86.9 2.19 15.0 32.84;
/*F-11-27*/ 1010101010  1 0 1 4.2 174 77.5 2.83 10.2 28.90;
/*F-11-28*/ 1010101010  1 0 1 4.2 174 72.9 1.83 12.5 22.81; 
/*F-12-01*/ 1000000000  1 1 1 4.3 135 47.4 2.08 12.0 25.00;
/*F-12-02*/ 1010101010  1 1 1 4.2 135 79.4 3.59 9.7 34.87;
/*F-12-04*/ 1010101010  1 0 1 4.2 142 46.5 1.77 10.2 18.02;
/*F-12-08*/ 1011000000  1 1 1 4.7 146 57.8 5.00 4.5 22.50; 
/*F-12-09*/ 1010100000  1 1 1 3.9 146 62.8 4.98 8.3 41.08;
/*F-12-10*/ 1010101010  1 1 0 6.5 146 112.9 4.08 14.3 58.53;
/*F-12-12*/ 1000000000  1 0 1 4.0 148 123.1 5.00 9.0 45.00; 
/*F-12-13*/ 1010101010  1 0 0 4.7 144 83.2 2.43 9.2 22.31;
/*F-12-14*/ 1010101010  1 1 1 4.7 148 74.2 1.94 13.7 26.60;
/*F-12-15*/ 1010101010  1 1 1 4.1 148 67.2 2.67 11.7 31.20;
/*F-12-16*/ 1000000000  1 0 1 5.4 149 42.6 2.33 20.0 31.78;
/*F-12-17*/ 1010101010  1 0 1 4.8 149 95.7 4.47 14.3 41.70;
/*F-12-18*/ 1010101010  1 1 1 5.2 149 95.7 4.18 13.2 55.11;
/*F-12-19*/ 1010101010  1 1 1 5.2 149 55.6 4.47 14.1 62.98; 
/*F-12-20*/ 1100000000  1 1 1 4.1 149 133.5 1.67 13.0 21.67;
/*F-12-21*/ 1010101010  1 1 1 4.1 149 54.1 3.08 11.9 36.59;
/*F-12-22*/ 1100000000  1 0 1 4.6 150 182.7 2.50 13.0 32.50;
/*F-12-23*/ 1100000000  1 1 1 4.5 150 149.9 2.58 12.0 31.00; 
/*F-12-24*/ 1010101010  1 1 1 4.4 151 58.7 2.65 12.0 31.78;
/*F-12-25*/ 1010101010  1 1 1 5.4 151 70.8 3.57 11.7 41.70;
/*F-12-26*/ 1010101010  1 1 1 5.2 152 58.3 5.00 19.0 32.50;
/*F-12-27*/ 1010101010  1 0 1 4.9 152 98.1 3.43 10.0 22.50;
/*F-12-29*/ 1000000000  1 0 1 4.9 153 87.5 4.33 11.0 47.67;
/*F-12-30*/ 1000000000  1 1 1 5.5 153 97.0 4.67 10.5 49.00;
/*F-12-31*/ 1010101010  1 0 0 4.7 155 168.0 4.08 11.0 37.00;
/*F-12-32*/ 1011000000  1 1 1 4.9 158 108.1 3.08 12.0 37.00;
/*F-12-33*/ 1010101010  1 0 1 5.0 158 79.2 3.70 14.9 55.13;
/*F-12-34*/ 1100000000  1 1 0 6.7 158 63.1 1.92 10.0 19.17;
/*F-12-36*/ 1000000000  1 0 1 4.2 159 31.1 4.83 8.0 38.67;
/*F-12-37*/ 1010101010  1 0 1 5.4 152 40.1 3.43 10.8 37.08;
/*F-12-38*/ 1000000000  1 1 1 3.8 164 43.5 5.00 20.0 100.00;
/*F-12-39*/ 1000000000  1 0 1 3.7 164 43.5 5.00 20.0 100.00;
/*F-12-40*/ 1000000000  1 0 1 4.4 164 43.5 5.00 20.0 100.00;
/*F-12-41*/ 1000000000  1 0 0 5.7 164 44.6 5.00 12.0 60.00;
/*F-12-42*/ 1010101010  1 0 1 5.7 166 95.8 2.94 9.3 27.36;
